# Supplementary material for: The Effect of Paddle Stroke Variables Measured by Trainesense SmartPaddle® on the Velocity of the Kayak
Source: Sensors (Basel). 2022 Jan 26;22(3):938. doi: 10.3390/s22030938 (PMC8840261; doi:10.3390/s22030938)
Supplement: Supplementary file 1 [file sensors-22-00938-s001.zip]

Archive with 1 entries (1 files):
- sensors-1480804-supplementary.pdf
